# Supplementary material for: ﻿Resurrection and redescription of Clepsinepallida Verrill, 1872 (Hirudinida, Glossiphoniidae) with a phylogeny of the genus Alboglossiphonia
Source: Zookeys. 2022 Nov 2;1127:135–54. doi: 10.3897/zookeys.1127.86004 (PMC9836599; doi:10.3897/zookeys.1127.86004)
Supplement: XML Treatment for Alboglossiphonia pallida [file zookeys.1127.86004-treatment1.xml]

<!DOCTYPE tp:taxon-treatment
  PUBLIC "-//TaxonX//DTD Taxonomic Treatment Publishing DTD v0 20100105//EN" "tax-treatment-NSO.dtd">
<tp:taxon-treatment xmlns:tp="http://www.plazi.org/taxpub"><tp:treatment-meta><kwd-group><label>Taxon classification</label><kwd>
                <named-content content-type="kingdom">Animalia</named-content>
              </kwd><kwd>
                <named-content content-type="order">Rhynchobdellida</named-content>
              </kwd><kwd>
                <named-content content-type="family">Glossiphoniidae</named-content>
              </kwd></kwd-group><mixed-citation publication-type="journal"><person-group><name><surname>Moser</surname><given-names>William E.</given-names></name><name><surname>Richardson</surname><given-names>Dennis J.</given-names></name><name><surname>Hammond</surname><given-names>Charlotte I.</given-names></name><name><surname>Rojas</surname><given-names>Lourdes</given-names></name><name><surname>Lazo-Wasem</surname><given-names>Eric</given-names></name><name><surname>Phillips</surname><given-names>Anna J.</given-names></name></person-group><article-title>﻿Resurrection and redescription of <italic><tp:taxon-name><tp:taxon-name-part taxon-name-part-type="genus" reg="Clepsine">Clepsine</tp:taxon-name-part><tp:taxon-name-part taxon-name-part-type="species" reg="pallida">pallida</tp:taxon-name-part></tp:taxon-name></italic> Verrill, 1872 (<tp:taxon-name><tp:taxon-name-part taxon-name-part-type="class">Hirudinida</tp:taxon-name-part></tp:taxon-name>, <tp:taxon-name><tp:taxon-name-part taxon-name-part-type="family">Glossiphoniidae</tp:taxon-name-part></tp:taxon-name>) with a phylogeny of the genus <italic><tp:taxon-name><tp:taxon-name-part taxon-name-part-type="genus" reg="Alboglossiphonia">Alboglossiphonia</tp:taxon-name-part></tp:taxon-name></italic></article-title><source>Zookeys</source><day>02</day><month>11</month><year>2022</year><volume>1127</volume><fpage>135</fpage><lpage>154</lpage><pub-id pub-id-type="doi">10.3897/zookeys.1127.86004</pub-id></mixed-citation></tp:treatment-meta><tp:nomenclature><label>﻿</label><tp:taxon-name>
              <object-id xmlns:xlink="http://www.w3.org/1999/xlink" content-type="arpha" xlink:type="simple">036757E8-547B-5FA9-A587-B054D7C719CD</object-id>
              <tp:taxon-name-part taxon-name-part-type="genus" reg="Alboglossiphonia">Alboglossiphonia</tp:taxon-name-part>
              <tp:taxon-name-part taxon-name-part-type="species" reg="pallida">pallida</tp:taxon-name-part>
            </tp:taxon-name><tp:taxon-authority>(Verrill, 1872)</tp:taxon-authority><tp:taxon-status xmlns:xlink="http://www.w3.org/1999/xlink" xlink:type="simple">comb. nov.</tp:taxon-status><xref ref-type="fig" rid="F2">Figs 2</xref><xref ref-type="fig" rid="F3">, 3</xref><xref ref-type="fig" rid="F4">, 4</xref><xref ref-type="fig" rid="F5">, 5</xref></tp:nomenclature><tp:treatment-sec sec-type="diagnosis" id="SECID0EHIAI"><title>Diagnosis.</title><p>Dark chromatophores on the dorsal surface arranged lateral to patrilaterally and medially as a thin line or interrupted thin line along with three pair of eye spots (where the first pair are closest together), six pair of crop ceca, and a united gonopore.</p></tp:treatment-sec><tp:treatment-sec sec-type="External morphology" id="SECID0EMIAI"><title>External morphology.</title><p>Body narrowly ovoid to narrowly pyriform. Rounded anterior region. Dorsum buff to translucent, smooth (without papillae), and with small, black chromatophores that form thin lines with scattered areas; thin, interrupted mid-dorsal line with larger chromatophore patches (typically on sensory annuli); black chromatophores in a lateral pattern on the sensory annulus of the lateral to paralateral region (Figs <xref ref-type="fig" rid="F2">2</xref>, <xref ref-type="fig" rid="F3">3</xref>). Three pair of eye spots which are typically separate and arranged linearly or with groupings of two and four eye spots in unpigmented cephalic area with the first pair of eye spots closest together (Figs <xref ref-type="fig" rid="F3">3</xref>, <xref ref-type="fig" rid="F4">4</xref>). Some individuals have five eye spots where the first pair is present and there are only three eye spots in the second and third pair. Caudal sucker of moderate size (half diameter of mid-body) without pigment or papillae. Ventrum without pigment or papillae and with united male and female gonopores (single opening) (Fig. <xref ref-type="fig" rid="F2">2</xref>).</p><fig id="F3" position="float" orientation="portrait"><object-id xmlns:xlink="http://www.w3.org/1999/xlink" content-type="doi" xlink:type="simple">10.3897/zookeys.1127.86004.figure3</object-id><object-id xmlns:xlink="http://www.w3.org/1999/xlink" content-type="arpha" xlink:type="simple">0AB37225-41D1-55CA-AAC9-CA6427830A2E</object-id><label>Figure 3.</label><caption><p>Living specimen of <italic><tp:taxon-name><tp:taxon-name-part taxon-name-part-type="genus" reg="Alboglossiphonia">Alboglossiphonia</tp:taxon-name-part><tp:taxon-name-part taxon-name-part-type="species" reg="pallida">pallida</tp:taxon-name-part></tp:taxon-name></italic> (Verrill, 1872) from the type locality of New Haven County, Connecticut, USA. <named-content xmlns:xlink="http://www.w3.org/1999/xlink" content-type="dwc:institutional_code" xlink:title="Peabody Museum of Natural History" xlink:href="http://grbio.org/institution/peabody-museum-natural-history" xlink:type="simple">YPM</named-content> IZ 106029, dorsal surface Scale bar: 1 mm.</p></caption><graphic xmlns:xlink="http://www.w3.org/1999/xlink" xlink:href="zookeys-1127-135_article-86004__-g003.jpg" position="float" orientation="portrait" xlink:type="simple" id="oo_764908.jpg"><uri content-type="original_file" xlink:type="simple">https://binary.pensoft.net/fig/764908</uri></graphic></fig><fig id="F4" position="float" orientation="portrait"><object-id xmlns:xlink="http://www.w3.org/1999/xlink" content-type="doi" xlink:type="simple">10.3897/zookeys.1127.86004.figure4</object-id><object-id xmlns:xlink="http://www.w3.org/1999/xlink" content-type="arpha" xlink:type="simple">937F9BA5-3968-5F63-8A1F-05F4C8D02D2F</object-id><label>Figure 4.</label><caption><p>Images of the arrangement of eyespots of <italic><tp:taxon-name><tp:taxon-name-part taxon-name-part-type="genus" reg="Alboglossiphonia">Alboglossiphonia</tp:taxon-name-part><tp:taxon-name-part taxon-name-part-type="species" reg="pallida">pallida</tp:taxon-name-part></tp:taxon-name></italic> (Verrill, 1872) <bold>A</bold><named-content xmlns:xlink="http://www.w3.org/1999/xlink" content-type="dwc:institutional_code" xlink:title="Peabody Museum of Natural History" xlink:href="http://grbio.org/institution/peabody-museum-natural-history" xlink:type="simple">YPM</named-content> IZ 106029 <bold>B</bold><named-content xmlns:xlink="http://www.w3.org/1999/xlink" content-type="dwc:institutional_code" xlink:title="National Museum of Natural History" xlink:href="http://grbio.org/institution/smithsonian-institution-national-museum-natural-history-0" xlink:type="simple">USNM</named-content> 1662161 <bold>C</bold><named-content xmlns:xlink="http://www.w3.org/1999/xlink" content-type="dwc:institutional_code" xlink:title="Peabody Museum of Natural History" xlink:href="http://grbio.org/institution/peabody-museum-natural-history" xlink:type="simple">YPM</named-content> IZ 062698 <bold>D</bold><named-content xmlns:xlink="http://www.w3.org/1999/xlink" content-type="dwc:institutional_code" xlink:title="Peabody Museum of Natural History" xlink:href="http://grbio.org/institution/peabody-museum-natural-history" xlink:type="simple">YPM</named-content> IZ 107064.</p></caption><graphic xmlns:xlink="http://www.w3.org/1999/xlink" xlink:href="zookeys-1127-135_article-86004__-g004.jpg" position="float" orientation="portrait" xlink:type="simple" id="oo_764909.jpg"><uri content-type="original_file" xlink:type="simple">https://binary.pensoft.net/fig/764909</uri></graphic></fig></tp:treatment-sec><tp:treatment-sec sec-type="Alimentary tract" id="SECID0EXLAI"><title>Alimentary tract.</title><p>Cylindrical, blunt-tipped protrusible proboscis (approximate length of 14 annuli), opening at the center of the oral sucker. Short esophagus and diffuse salivary glands that are distributed in the anterior third of the body (Fig. <xref ref-type="fig" rid="F5">5</xref>). Crop with six pair of ceca and last pair extend posteriad and diverticulated with four sections; four pair of simple, saccular intestinal ceca with hind gut saccate and rectum opening into anus, located one annulus anteriad of the caudal sucker (Fig. <xref ref-type="fig" rid="F5">5</xref>).</p><fig id="F5" position="float" orientation="portrait"><object-id xmlns:xlink="http://www.w3.org/1999/xlink" content-type="doi" xlink:type="simple">10.3897/zookeys.1127.86004.figure5</object-id><object-id xmlns:xlink="http://www.w3.org/1999/xlink" content-type="arpha" xlink:type="simple">B1420FC4-117A-50A6-A809-465B92583222</object-id><label>Figure 5.</label><caption><p>Schematic drawing of the internal morphology of <italic><tp:taxon-name><tp:taxon-name-part taxon-name-part-type="genus" reg="Alboglossiphonia">Alboglossiphonia</tp:taxon-name-part><tp:taxon-name-part taxon-name-part-type="species" reg="pallida">pallida</tp:taxon-name-part></tp:taxon-name></italic> (Verrill, 1872). Abbreviations: AC, atrial cornuae; CC, crop ceca; HG, hind gut; IC, intestinal ceca; O, ovisac; PR, proboscis; SC, salivary cells; T, testisac.</p></caption><graphic xmlns:xlink="http://www.w3.org/1999/xlink" xlink:href="zookeys-1127-135_article-86004__-g005.jpg" position="float" orientation="portrait" xlink:type="simple" id="oo_764910.jpg"><uri content-type="original_file" xlink:type="simple">https://binary.pensoft.net/fig/764910</uri></graphic></fig></tp:treatment-sec><tp:treatment-sec sec-type="Reproductive anatomy" id="SECID0E4MAI"><title>Reproductive anatomy.</title><p>Male atrium opening into paired narrowly ovoid atrial cornua that extends laterally and narrows abruptly at junction with ejaculatory ducts and extends posteriad (Fig. <xref ref-type="fig" rid="F5">5</xref>). Six pair of testisacs between crop ceca. Pair of tubular ovisacs; length of ovisacs dependent on the reproductive state of the leech (Fig. <xref ref-type="fig" rid="F5">5</xref>). Male and female gonopores united.</p></tp:treatment-sec><tp:treatment-sec><!--Section generated to contain objects referenced in tp:taxon-treatment.--><fig id="F2" position="float" orientation="portrait"><object-id xmlns:xlink="http://www.w3.org/1999/xlink" content-type="doi" xlink:type="simple">10.3897/zookeys.1127.86004.figure2</object-id><object-id xmlns:xlink="http://www.w3.org/1999/xlink" content-type="arpha" xlink:type="simple">3A67FD50-7408-50B0-A6DF-7B777D683E22</object-id><label>Figure 2.</label><caption><p>Holotype specimen of <italic><tp:taxon-name><tp:taxon-name-part taxon-name-part-type="genus" reg="Clepsine">Clepsine</tp:taxon-name-part><tp:taxon-name-part taxon-name-part-type="species" reg="pallida">pallida</tp:taxon-name-part></tp:taxon-name></italic> Verrill, 1872 (<abbrev xmlns:xlink="http://www.w3.org/1999/xlink" content-type="institution" xlink:title="Peabody Museum of Natural History" id="ABBRID0EITAE" xlink:type="simple">YPM</abbrev> IZ 000253) <bold>A</bold> dorsal surface <bold>B</bold> ventral surface. Scale bar: 1 mm.</p></caption><graphic xmlns:xlink="http://www.w3.org/1999/xlink" xlink:href="zookeys-1127-135_article-86004__-g002.jpg" position="float" orientation="portrait" xlink:type="simple" id="oo_764907.jpg"><uri content-type="original_file" xlink:type="simple">https://binary.pensoft.net/fig/764907</uri></graphic></fig></tp:treatment-sec></tp:taxon-treatment>
